# Supplementary material for: Effect of a Practice-Oriented Electronic Medical Record Education Program for New Nurses
Source: Healthcare (Basel). 2025 Feb 8;13(4):365. doi: 10.3390/healthcare13040365 (PMC11855219; doi:10.3390/healthcare13040365)
Supplement: Supplementary file 1 [file healthcare-13-00365-s001.zip]

Archive with 1 entries (1 files):
- healthcare-3432614-supplementary.pdf
